# Supplementary material for: Is Decoupling GDP Growth from Environmental Impact Possible?
Source: PLoS One. 2016 Oct 14;11(10):e0164733. doi: 10.1371/journal.pone.0164733 (PMC5065220; doi:10.1371/journal.pone.0164733)
Supplement: S1 File — This is a Microsoft Excel spreadsheet containing input data (from H-D) that were used to calibrate the IPAT model for both historical (1980–2010) and projected (2015–2050) data sets. Also shows results of the calibrated model, predicting Tj and Ij thru 2050 (historical calibration) and 2150 (projected calibration). (XLSX) [file pone.0164733.s001.xlsx]

## Sheet: calibration 1980-2010
			Year	1980	1981	1982	1983	1984	1985	1986	1987	1988	1989	1990	1991	1992	1993	1994	1995	1996	1997	1998	1999	2000	2001	2002	2003	2004	2005	2006	2007	2008	2009	2010	2011	2012	2013	2014	2015	2016	2017	2018	2019	2020	2021	2022	2023	2024	2025
GDP
			From Hatfield-Dodds (2015) - Supplementary Data																																	H-D projected ('Stretch' scenario)
Average growth rate, k	0.0322058		GDP, billions $AUD(2010)	521.54	539.278	556.74	543.855	569.666	598.52	625.974	642.392	678.649	705.277	730.553	727.991	731.193	761.266	792.104	823.697	856.592	890.004	930.269	976.358	1013.91	1033.17	1073.6	1107.42	1153.36	1190.11	1226.32	1272.78	1320.75	1342.51	1370.54		1451.1	1494	1540.8	1587.1	1632.2	1679.2	1724.8	1769.8	1812.2	1855.4	1899.1	1943.4	1988.6	2034.5
Std deviation, k	0.0164256		k		0.0334452	0.0318671	-0.0234157	0.0463676	0.0494097	0.0448489	0.0258899	0.0549053	0.0384866	0.0352111	-0.0035131	0.00438876	0.0403054	0.0397099	0.03911	0.039159	0.0382642	0.0442478	0.0483555	0.0377391	0.0188167	0.0383849	0.0310228	0.0406376	0.0313715	0.0299737	0.0371801	0.0369964	0.0163472	0.0206608
Australian Final Energy Demand (j = 1)
Units of T are "MJ per thousand $"			Impact, I, taken as the predicted resource use reported by Hatfield-Dodds. T is H-D's predicted I divided by predicted GDP.																																	H-D projected ('Stretch' scenario)
(original units PJ per $billion)			I, PJ/yr	1972.78	1982.17	2039.69	1967.3	2029.36	2123.54	2143.57	2214.07	2282.49	2414.6	2485.92	2488.44	2509.1	2571.53	2634.6	2750.14	2838.47	2904.93	3009.89	3077.36	3131.73	3157.43	3211.11	3422.5	3477.1	3536.2	3566.8	3691.2	3738.9	3733.8	3860.5		4050.7	3857.3	3959.8	4026.3	3950.8	4004.1	4059.5	4106.9	4141.9	4166.1	4220.2	4278.6	4341.3	4400.5
			T (historical)	3.78261	3.6756	3.66363	3.61733	3.56236	3.54799	3.42438	3.44661	3.36328	3.42362	3.40279	3.41822	3.43152	3.37797	3.32607	3.33878	3.31367	3.26395	3.2355	3.15188	3.08877	3.05607	2.99098	3.0905	3.01477	2.97132	2.90853	2.90012	2.8309	2.7812	2.81677
			T (historical) - sparse	3.78261		3.66363		3.56236		3.42438		3.36328		3.40279		3.43152		3.32607		3.31367		3.2355		3.08877		2.99098		3.01477		2.90853		2.8309		2.81677
Model parameters			T (H-D projection) - starts 2012																																	2.79147	2.58186	2.56996	2.53696	2.42057	2.38452	2.35359	2.32056	2.28552	2.24537	2.22226	2.20161	2.18313	2.16292
Tult = 0.25 x T2010	0.704193
Decline rate, r	-0.01		T (model) - 0.25	3.78261	3.81355	3.8448	3.87636	3.90824	3.94044	3.97297	4.00582	4.039	4.07252	4.10637	4.14056	4.1751	4.20998	4.24521	4.2808	4.31675	4.35305	4.38973	4.42677	4.46418	4.50197	4.54014	4.57869	4.61763	4.65696	4.69668	4.73681	4.77734	4.81827	4.85962	4.90138	4.94357	4.98617	5.02921	5.07267	5.11658	5.16092	5.20571	5.25095	5.29665	5.34281	5.38942	5.43651	5.48407	5.53211
Tult = 0.5 x T2010	1.40839
Decline rate, r	0.017		T (model) - 0.5	3.78261	3.74259	3.70324	3.66456	3.62653	3.58914	3.55238	3.51624	3.48071	3.44578	3.41143	3.37767	3.34448	3.31184	3.27976	3.24821	3.2172	3.18671	3.15673	3.12726	3.09829	3.0698	3.0418	3.01426	2.98719	2.96058	2.93442	2.90869	2.8834	2.85854	2.8341	2.81006	2.78644	2.76321	2.74037	2.71792	2.69584	2.67414	2.65281	2.63183	2.61121	2.59093	2.571	2.5514	2.53214	2.51319
Tult = 0.75 x T2010	2.11258
Decline rate, r	0.0266		T (model) - 0.75	3.78261	3.73877	3.69609	3.65452	3.61404	3.57463	3.53625	3.49888	3.46249	3.42706	3.39256	3.35896	3.32624	3.29438	3.26336	3.23315	3.20374	3.1751	3.14721	3.12005	3.0936	3.06785	3.04278	3.01836	2.99458	2.97143	2.94889	2.92693	2.90556	2.88474	2.86447	2.84474	2.82552	2.80681	2.78858	2.77084	2.75356	2.73673	2.72035	2.7044	2.68886	2.67373	2.659	2.64466	2.63069	2.61709
Australian material extractions (j = 2)
Units of T are "tonnes per thousand $"			Impact, I, taken as the predicted resource use reported by Hatfield-Dodds. T is H-D's predicted I divided by predicted GDP.																																	H-D projected ('Stretch' scenario)
(original units million tonnes per $billion)			I, millions tonnes	568.922	596.495	585.138	598.243	645.038	681.164	704.424	752.316	770.368	846.041	903.614	900.862	920.404	956.105	989.605	1062.01	1135.08	1183.15	1246.96	1276.72	1345.65	1382.15	1330.97	1430.36	1438.02	1549.66	1513.68	1597.15	1646.62	1651.65	1658.38		1593.6	1547	1472.8	1381.1	1324.3	1296.4	1262.7	1234.3	1209.5	1189.7	1176.6	1161.6	1144.9	1127
			T (historical)	1.09085	1.1061	1.05101	1.10001	1.13231	1.13808	1.12532	1.17112	1.13515	1.19959	1.23689	1.23746	1.25877	1.25594	1.24934	1.28932	1.32511	1.32937	1.34043	1.30763	1.32719	1.33777	1.23973	1.29161	1.24681	1.30211	1.23432	1.25486	1.24673	1.23026	1.21002
			T (historical) - sparse	1.09085		1.05101		1.13231		1.12532		1.13515		1.23689		1.25877		1.24934		1.32511		1.34043		1.32719		1.23973		1.24681		1.23432		1.24673		1.21002
Model parameters			T (H-D projection) - starts 2012																																	1.0982	1.03548	0.955867	0.870204	0.811359	0.772034	0.732085	0.697423	0.667421	0.641209	0.619557	0.597715	0.575732	0.553944
Tult = 1.25 x T2010	1.51252
Decline rate, r	0.0275		T (model) - 1.25	1.09085	1.10229	1.11342	1.12424	1.13477	1.14502	1.15499	1.16469	1.17412	1.1833	1.19223	1.20092	1.20937	1.2176	1.2256	1.23338	1.24095	1.24832	1.25548	1.26246	1.26924	1.27584	1.28226	1.2885	1.29458	1.30049	1.30624	1.31184	1.31728	1.32258	1.32773	1.33274	1.33762	1.34237	1.34698	1.35147	1.35584	1.36009	1.36423	1.36825	1.37216	1.37597	1.37967	1.38328	1.38678	1.39019
Tult = 1.5 x T2010	1.81503
Decline rate, r	0.0136		T (model) - 1.5	1.09085	1.10063	1.11028	1.1198	1.12919	1.13846	1.1476	1.15661	1.16551	1.17428	1.18293	1.19147	1.1999	1.20821	1.2164	1.22449	1.23247	1.24033	1.2481	1.25576	1.26331	1.27076	1.27811	1.28537	1.29252	1.29958	1.30654	1.31341	1.32019	1.32687	1.33347	1.33997	1.34639	1.35272	1.35896	1.36512	1.3712	1.3772	1.38311	1.38894	1.3947	1.40038	1.40598	1.4115	1.41696	1.42233
Tult = 2.0 x T2010	2.42004
Decline rate, r	0.0068		T (model) - 2.0	1.09085	1.09986	1.1088	1.11769	1.12652	1.13528	1.14399	1.15264	1.16123	1.16976	1.17823	1.18665	1.195	1.20331	1.21155	1.21974	1.22788	1.23596	1.24398	1.25195	1.25987	1.26773	1.27554	1.28329	1.291	1.29865	1.30625	1.3138	1.32129	1.32874	1.33614	1.34348	1.35078	1.35802	1.36522	1.37237	1.37947	1.38652	1.39352	1.40048	1.40739	1.41425	1.42107	1.42784	1.43456	1.44124
[truncated: 25 more columns]

## Sheet: calibration 2015-2050
			Year	2015	2016	2017	2018	2019	2020	2021	2022	2023	2024	2025	2026	2027	2028	2029	2030	2031	2032	2033	2034	2035	2036	2037	2038	2039	2040	2041	2042	2043	2044	2045	2046	2047	2048	2049	2050
GDP
			From Hatfield-Dodds (2015) - Supplementary Data
Average growth rate, k	0.0240531		Predicted GDP	1587.06	1632.19	1679.21	1724.81	1769.77	1812.23	1855.44	1899.08	1943.4	1988.56	2034.52	2081.59	2129.69	2178.94	2229.25	2280.66	2333.04	2386.64	2441.14	2496.65	2553.13	2610.93	2670.31	2731.83	2795.39	2866.74	2941.14	3018.46	3098.59	3180.93	3264.89	3349.95	3434.92	3519.43	3602.52	3683.06
Std deviation, k	0.00175669		k		0.0280385	0.0284012	0.026796	0.0257286	0.0237076	0.0235654	0.0232498	0.0230695	0.0229682	0.0228527	0.0228721	0.0228438	0.0228625	0.0228255	0.0228017	0.0227064	0.0227113	0.0225786	0.0224887	0.0223692	0.022384	0.0224902	0.0227783	0.0229995	0.0252018	0.0256239	0.025948	0.0262007	0.0262253	0.026053	0.0257207	0.0250462	0.0243063	0.0233349	0.0221095
Australian Final Energy Demand (j = 1)
Model parameters			Impact, I, taken as the predicted resource use reported by Hatfield-Dodds. T is predicted I divided by predicted GDP.
Decline rate, r	0.0206		I	4026.3	3950.83	4004.11	4059.5	4106.86	4141.88	4166.15	4220.25	4278.61	4341.27	4400.5	4454.72	4501.91	4541.06	4586.03	4627.68	4673.82	4729.05	4796.53	4876.07	4963.63	5058.68	5158.56	5261.9	5365.01	5473.77	5579.02	5684.87	5789.32	5877.91	5980.09	6080.86	6184.34	6286.37	6390.35	6488.58
Tult = 0.5 x T2050	0.880868		T (Hatfield-Dodds)	2.53696	2.42057	2.38452	2.35359	2.32056	2.28552	2.24537	2.22226	2.20161	2.18313	2.16292	2.14005	2.11388	2.08407	2.05721	2.02909	2.00332	1.98147	1.96488	1.95304	1.94414	1.9375	1.93182	1.92614	1.91923	1.90941	1.89689	1.88337	1.86837	1.84786	1.83164	1.81521	1.80043	1.78619	1.77385	1.76174
			T (model) - predicted	2.53696	2.50319	2.47011	2.43771	2.40596	2.37487	2.34441	2.31457	2.28534	2.2567	2.22865	2.20117	2.17425	2.14788	2.12204	2.09674	2.07194	2.04766	2.02387	2.00056	1.97774	1.95537	1.93346	1.912	1.89098	1.87038	1.85021	1.83044	1.81108	1.79211	1.77353	1.75533	1.7375	1.72004	1.70293	1.68617
Std Error	0.0011		T (Hatfield-Dodds) - sparse	2.53696		2.38452		2.32056		2.24537		2.20161		2.16292		2.11388		2.05721		2.00332		1.96488		1.94414		1.93182		1.91923		1.89689		1.86837		1.83164		1.80043		1.77385
r, upper (95% CI)	0.022756		T (model) - upper	2.53696	2.4997	2.46327	2.42767	2.39287	2.35885	2.3256	2.29309	2.26132	2.23026	2.1999	2.17022	2.14121	2.11286	2.08514	2.05804	2.03156	2.00567	1.98036	1.95562	1.93144	1.90781	1.8847	1.86212	1.84004	1.81846	1.79736	1.77674	1.75659	1.73688	1.71762	1.6988	1.6804	1.66241	1.64482	1.62764
r, lower (95% CI)	0.018444		T (model) - lower	2.53696	2.50669	2.47698	2.44781	2.41917	2.39106	2.36346	2.33637	2.30977	2.28366	2.25802	2.23285	2.20815	2.18389	2.16008	2.1367	2.11375	2.09122	2.0691	2.04738	2.02607	2.00514	1.98459	1.96442	1.94462	1.92518	1.90609	1.88736	1.86897	1.85091	1.83318	1.81578	1.79869	1.78192	1.76545	1.74929
Tult, unconstrained	1.64		T (model) - unconstrained	2.53696	2.49313	2.45144	2.41179	2.37407	2.3382	2.30408	2.27163	2.24077	2.21141	2.18349	2.15693	2.13167	2.10764	2.08479	2.06306	2.04238	2.02272	2.00402	1.98623	1.96931	1.95322	1.93791	1.92336	1.90951	1.89634	1.88381	1.8719	1.86057	1.84979	1.83954	1.82979	1.82051	1.81169	1.8033	1.79532
r, unconstrained	0.0501		area plot - lower	2.53696	2.4997	2.46327	2.42767	2.39287	2.35885	2.3256	2.29309	2.26132	2.23026	2.1999	2.17022	2.14121	2.11286	2.08514	2.05804	2.03156	2.00567	1.98036	1.95562	1.93144	1.90781	1.8847	1.86212	1.84004	1.81846	1.79736	1.77674	1.75659	1.73688	1.71762	1.6988	1.6804	1.66241	1.64482	1.62764
			area plot - upper	0	0.00699545	0.0137057	0.0201394	0.0263052	0.0322113	0.0378657	0.0432764	0.0484509	0.0533966	0.0581207	0.0626303	0.066932	0.0710327	0.0749386	0.078656	0.0821911	0.0855496	0.0887375	0.0917602	0.0946231	0.0973316	0.0998907	0.102306	0.104581	0.106721	0.108731	0.110616	0.112378	0.114024	0.115556	0.116979	0.118296	0.119511	0.120628	0.121651
Australian material extractions (j = 2)
Model parameters			Impact, I, taken as the predicted resource use reported by Hatfield-Dodds. T is predicted I divided by predicted GDP.
Decline rate, r	0.0559		I	1381.1	1324.27	1296.39	1262.7	1234.28	1209.48	1189.71	1176.57	1161.6	1144.94	1127.01	1107.49	1086.18	1063.59	1042.78	1021.73	1002.38	987.011	973.548	965.996	958.363	950.628	943.156	938.11	932.966	933.472	931.542	931.714	934.288	937.437	939.56	950.145	955.056	978.739	990.599	1027.45
Tult = 0.5 x T2050	0.139483		T (Hatfield-Dodds)	0.870223	0.811345	0.772026	0.732077	0.697427	0.667399	0.641204	0.619547	0.597715	0.575766	0.553944	0.532041	0.510017	0.488122	0.467772	0.447995	0.429646	0.413558	0.39881	0.386916	0.375367	0.364096	0.353201	0.343399	0.333751	0.325622	0.316728	0.308672	0.30152	0.294705	0.287777	0.283629	0.278043	0.278096	0.274974	0.278966
			T (model) - predicted	0.870223	0.830495	0.792927	0.757402	0.723808	0.69204	0.662	0.633593	0.60673	0.581327	0.557306	0.53459	0.51311	0.492797	0.473589	0.455425	0.438248	0.422005	0.406646	0.392121	0.378386	0.365398	0.353116	0.341501	0.330518	0.320132	0.310311	0.301024	0.292241	0.283937	0.276083	0.268657	0.261634	0.254993	0.248713	0.242775
Std Error	0.0012		T (Hatfield-Dodds) - sparse	0.870223		0.772026		0.697427		0.641204		0.597715		0.553944		0.510017		0.467772		0.429646		0.39881		0.375367		0.353201		0.333751		0.316728		0.30152		0.287777		0.278043		0.274974
r, upper (95% CI)	0.058252		T (model) - upper	0.870223	0.828872	0.789861	0.753057	0.718336	0.68558	0.654678	0.625524	0.59802	0.572072	0.547593	0.524499	0.502712	0.482158	0.462766	0.444472	0.427214	0.410932	0.395571	0.38108	0.367408	0.35451	0.342342	0.330863	0.320033	0.309816	0.300178	0.291084	0.282505	0.274412	0.266777	0.259574	0.252778	0.246367	0.240318	0.234612
r, lower (95% CI)	0.053548		T (model) - lower	0.870223	0.832122	0.796008	0.761777	0.729331	0.698577	0.669426	0.641795	0.615605	0.59078	0.567249	0.544946	0.523805	0.503767	0.484773	0.46677	0.449705	0.433531	0.418199	0.403667	0.389892	0.376836	0.364461	0.352731	0.341612	0.331073	0.321084	0.311615	0.30264	0.294133	0.28607	0.278427	0.271182	0.264316	0.257807	0.251638
Tult, unconstrained	0.19		T (model) - unconstrained	0.870223	0.827478	0.78742	0.749879	0.714697	0.681725	0.650826	0.621868	0.59473	0.569297	0.545463	0.523126	0.502193	0.482575	0.46419	0.44696	0.430813	0.41568	0.401499	0.388209	0.375753	0.364081	0.353142	0.34289	0.333283	0.324279	0.315841	0.307933	0.300523	0.293577	0.287069	0.280969	0.275253	0.269896	0.264875	0.26017
r, unconstrained	0.0649		area plot - lower	0.870223	0.828872	0.789861	0.753057	0.718336	0.68558	0.654678	0.625524	0.59802	0.572072	0.547593	0.524499	0.502712	0.482158	0.462766	0.444472	0.427214	0.410932	0.395571	0.38108	0.367408	0.35451	0.342342	0.330863	0.320033	0.309816	0.300178	0.291084	0.282505	0.274412	0.266777	0.259574	0.252778	0.246367	0.240318	0.234612
			area plot - upper	0	0.00325052	0.00614762	0.00872014	0.0109948	0.0129964	0.014748	0.0162708	0.0175845	0.0187073	0.0196562	0.0204467	0.0210933	0.0216092	0.0220068	0.0222975	0.0224915	0.0225988	0.0226279	0.0225873	0.0224843	0.0223258	0.0221183	0.0218674	0.0215785	0.0212566	0.020906	0.0205308	0.0201346	0.019721	0.019293	0.0188533	0.0184045	0.0179489	0.0174885	0.0170252

## Sheet: projections 2015-2150
				2015	2016	2017	2018	2019	2020	2021	2022	2023	2024	2025	2026	2027	2028	2029	2030	2031	2032	2033	2034	2035	2036	2037	2038	2039	2040	2041	2042	2043	2044	2045	2046	2047	2048	2049	2050	2051	2052	2053	2054	2055	2056	2057	2058	2059	2060
GDP
k	0.0240531		GDP	1587.06	1632.19	1679.21	1724.81	1769.77	1812.23	1855.44	1899.08	1943.4	1988.56	2034.52	2081.59	2129.69	2178.94	2229.25	2280.66	2333.04	2386.64	2441.14	2496.65	2553.13	2610.93	2670.31	2731.83	2795.39	2866.74	2941.14	3018.46	3098.59	3180.93	3264.89	3349.95	3434.92	3519.43	3602.52	3683.06	3772.72	3864.57	3958.65	4055.02	4153.74	4254.86	4358.45	4464.55	4573.24	4684.57
			(From Hatfield-Dodds to 2050, then extrapolated to 2150 using average growth rate)
Australian Final Energy Demand (j = 1)
			T (Hatfield-Dodds)	2.53696	2.42057	2.38452	2.35359	2.32056	2.28552	2.24537	2.22226	2.20161	2.18313	2.16292	2.14005	2.11388	2.08407	2.05721	2.02909	2.00332	1.98147	1.96488	1.95304	1.94414	1.9375	1.93182	1.92614	1.91923	1.90941	1.89689	1.88337	1.86837	1.84786	1.83164	1.81521	1.80043	1.78619	1.77385	1.76174
r	0.0206			2.53696			2.35359			2.24537			2.18313			2.11388			2.02909			1.96488			1.9375			1.91923			1.88337			1.83164			1.78619
Tult	0.880868		T (model)	2.53696	2.50319	2.47011	2.43771	2.40596	2.37487	2.34441	2.31457	2.28534	2.2567	2.22865	2.20117	2.17425	2.14788	2.12204	2.09674	2.07194	2.04766	2.02387	2.00056	1.97774	1.95537	1.93346	1.912	1.89098	1.87038	1.85021	1.83044	1.81108	1.79211	1.77353	1.75533	1.7375	1.72004	1.70293	1.68617	1.66975	1.65366	1.63791	1.62247	1.60735	1.59254	1.57803	1.56381	1.54989	1.53625
T0	2.53696		T (model) - normalised	100	98.669	97.3652	96.0879	94.8367	93.611	92.4103	91.234	90.0818	88.953	87.8473	86.7641	85.703	84.6635	83.6452	82.6477	81.6705	80.7133	79.7755	78.8569	77.957	77.0755	76.2119	75.366	74.5372	73.7254	72.9302	72.1511	71.388	70.6404	69.908	69.1906	68.4878	67.7993	67.1249	66.4642	65.817	65.183	64.5619	63.9534	63.3574	62.7736	62.2016	61.6413	61.0924	60.5547
r, upper	0.022756		T - upper	2.53696	2.4997	2.46327	2.42767	2.39287	2.35885	2.3256	2.29309	2.26132	2.23026	2.1999	2.17022	2.14121	2.11286	2.08514	2.05804	2.03156	2.00567	1.98036	1.95562	1.93144	1.90781	1.8847	1.86212	1.84004	1.81846	1.79736	1.77674	1.75659	1.73688	1.71762	1.6988	1.6804	1.66241	1.64482	1.62764	1.61083	1.59441	1.57836	1.56266	1.54732	1.53233	1.51767	1.50334	1.48934	1.47565
r, lower	0.018444		T - lower	2.53696	2.50669	2.47698	2.44781	2.41917	2.39106	2.36346	2.33637	2.30977	2.28366	2.25802	2.23285	2.20815	2.18389	2.16008	2.1367	2.11375	2.09122	2.0691	2.04738	2.02607	2.00514	1.98459	1.96442	1.94462	1.92518	1.90609	1.88736	1.86897	1.85091	1.83318	1.81578	1.79869	1.78192	1.76545	1.74929	1.73342	1.71784	1.70254	1.68752	1.67278	1.65831	1.6441	1.63015	1.61646	1.60302
Tult, unconstrained	1.64		T - unconstrained	2.53696	2.49313	2.45144	2.41179	2.37407	2.3382	2.30408	2.27163	2.24077	2.21141	2.18349	2.15693	2.13167	2.10764	2.08479	2.06306	2.04238	2.02272	2.00402	1.98623	1.96931	1.95322	1.93791	1.92336	1.90951	1.89634	1.88381	1.8719	1.86057	1.84979	1.83954	1.82979	1.82051	1.81169	1.8033	1.79532	1.78773	1.78051	1.77365	1.76712	1.76091	1.755	1.74938	1.74403	1.73895	1.73411
r, unconstrained	0.0501
			area plot - lower	2.53696	2.4997	2.46327	2.42767	2.39287	2.35885	2.3256	2.29309	2.26132	2.23026	2.1999	2.17022	2.14121	2.11286	2.08514	2.05804	2.03156	2.00567	1.98036	1.95562	1.93144	1.90781	1.8847	1.86212	1.84004	1.81846	1.79736	1.77674	1.75659	1.73688	1.71762	1.6988	1.6804	1.66241	1.64482	1.62764	1.61083	1.59441	1.57836	1.56266	1.54732	1.53233	1.51767	1.50334	1.48934	1.47565
			area plot - upper	0	0.00699545	0.0137057	0.0201394	0.0263052	0.0322113	0.0378657	0.0432764	0.0484509	0.0533966	0.0581207	0.0626303	0.066932	0.0710327	0.0749386	0.078656	0.0821911	0.0855496	0.0887375	0.0917602	0.0946231	0.0973316	0.0998907	0.102306	0.104581	0.106721	0.108731	0.110616	0.112378	0.114024	0.115556	0.116979	0.118296	0.119511	0.120628	0.121651	0.122582	0.123426	0.124184	0.124861	0.125459	0.125981	0.126431	0.12681	0.127122	0.127369
			I (Hatfield-Dodds)	4026.3	3950.83	4004.11	4059.5	4106.86	4141.88	4166.15	4220.25	4278.61	4341.27	4400.5	4454.72	4501.91	4541.06	4586.03	4627.68	4673.82	4729.05	4796.53	4876.07	4963.63	5058.68	5158.56	5261.9	5365.01	5473.77	5579.02	5684.87	5789.32	5877.91	5980.09	6080.86	6184.34	6286.37	6390.35	6488.58
				4026.3			4059.5			4166.15			4341.27			4501.91			4627.68			4796.53			5058.68			5365.01			5684.87			5980.09			6286.37
			I (model)	4026.3	4085.68	4147.84	4204.59	4258	4303.8	4349.9	4395.55	4441.33	4487.57	4534.23	4581.93	4630.47	4680.1	4730.56	4781.95	4833.94	4887.02	4940.54	4994.72	5049.42	5105.33	5162.95	5223.27	5286.02	5361.89	5441.72	5525.12	5611.8	5700.59	5790.39	5880.29	5968.18	6053.55	6134.83	6210.25	6299.49	6390.69	6483.9	6579.15	6676.51	6776.03	6877.74	6981.72	7088.01	7196.66
			I - upper	4026.3	4079.98	4136.35	4187.28	4234.82	4274.77	4315	4354.77	4394.65	4434.99	4475.75	4517.52	4560.12	4603.79	4648.29	4693.71	4739.71	4786.8	4834.33	4882.52	4931.23	4981.14	5032.74	5086.99	5143.63	5213.04	5286.31	5363.03	5442.94	5524.9	5607.85	5690.9	5772.02	5850.73	5925.51	5994.68	6077.23	6161.71	6248.16	6336.63	6427.18	6519.85	6614.69	6711.76	6811.1	6912.79
			I - lower	4026.3	4091.39	4159.37	4222.02	4281.37	4333.14	4385.26	4436.96	4488.81	4541.18	4593.99	4647.89	4702.67	4758.57	4815.35	4873.09	4931.47	4990.98	5050.95	5111.61	5172.82	5235.27	5299.48	5366.48	5435.98	5518.99	5606.1	5696.92	5791.16	5887.6	5985.13	6082.77	6178.36	6271.34	6360.08	6442.72	6539.7	6638.69	6739.76	6842.95	6948.3	7055.88	7165.73	7277.91	7392.46	7509.46
			I - unconstrained	4026.3	4069.25	4116.48	4159.88	4201.55	4237.35	4275.08	4314.02	4354.71	4397.51	4442.35	4489.85	4539.8	4592.43	4647.52	4705.14	4764.97	4827.5	4892.08	4958.93	5027.91	5099.71	5174.84	5254.29	5337.83	5436.31	5540.57	5650.26	5765.14	5884.05	6005.89	6129.7	6253.31	6376.13	6496.44	6612.28	6744.62	6880.92	7021.25	7165.7	7314.34	7467.27	7624.57	7786.32	7952.63	8123.58
			area plot - lower	4026.3	4079.98	4136.35	4187.28	4234.82	4274.77	4315	4354.77	4394.65	4434.99	4475.75	4517.52	4560.12	4603.79	4648.29	4693.71	4739.71	4786.8	4834.33	4882.52	4931.23	4981.14	5032.74	5086.99	5143.63	5213.04	5286.31	5363.03	5442.94	5524.9	5607.85	5690.9	5772.02	5850.73	5925.51	5994.68	6077.23	6161.71	6248.16	6336.63	6427.18	6519.85	6614.69	6711.76	6811.1	6912.79
			area plot - upper	0	11.4179	23.0147	34.7368	46.5541	58.3741	70.2576	82.1855	94.1596	106.182	118.248	130.371	142.545	154.776	167.057	179.388	191.755	204.176	216.62	229.093	241.585	254.126	266.739	279.482	292.344	305.942	319.795	333.889	348.215	362.701	377.277	391.873	406.336	420.612	434.567	448.048	462.469	476.986	491.601	506.313	521.124	536.033	551.042	566.151	581.36	596.671
Australian material extractions (j = 2)
r	0.0559		T (Hatfield-Dodds)	0.870223	0.811345	0.772026	0.732077	0.697427	0.667399	0.641204	0.619547	0.597715	0.575766	0.553944	0.532041	0.510017	0.488122	0.467772	0.447995	0.429646	0.413558	0.39881	0.386916	0.375367	0.364096	0.353201	0.343399	0.333751	0.325622	0.316728	0.308672	0.30152	0.294705	0.287777	0.283629	0.278043	0.278096	0.274974	0.278966
Tult	0.139483			0.870223			0.732077			0.641204			0.575766			0.510017			0.447995			0.39881			0.364096			0.333751			0.308672			0.287777			0.278096
T0	0.870223		T (model)	0.870223	0.830495	0.792927	0.757402	0.723808	0.69204	0.662	0.633593	0.60673	0.581327	0.557306	0.53459	0.51311	0.492797	0.473589	0.455425	0.438248	0.422005	0.406646	0.392121	0.378386	0.365398	0.353116	0.341501	0.330518	0.320132	0.310311	0.301024	0.292241	0.283937	0.276083	0.268657	0.261634	0.254993	0.248713	0.242775	0.237159	0.231849	0.226827	0.222079	0.217588	0.213342	0.209327	0.205529	0.201939	0.198543
r, upper	0.058252		T - upper	0.870223	0.828872	0.789861	0.753057	0.718336	0.68558	0.654678	0.625524	0.59802	0.572072	0.547593	0.524499	0.502712	0.482158	0.462766	0.444472	0.427214	0.410932	0.395571	0.38108	0.367408	0.35451	0.342342	0.330863	0.320033	0.309816	0.300178	0.291084	0.282505	0.274412	0.266777	0.259574	0.252778	0.246367	0.240318	0.234612	0.229229	0.224151	0.21936	0.21484	0.210575	0.206552	0.202757	0.199176	0.195799	0.192612
r, lower	0.053548		T - lower	0.870223	0.832122	0.796008	0.761777	0.729331	0.698577	0.669426	0.641795	0.615605	0.59078	0.567249	0.544946	0.523805	0.503767	0.484773	0.46677	0.449705	0.433531	0.418199	0.403667	0.389892	0.376836	0.364461	0.352731	0.341612	0.331073	0.321084	0.311615	0.30264	0.294133	0.28607	0.278427	0.271182	0.264316	0.257807	0.251638	0.24579	0.240247	0.234993	0.230013	0.225293	0.220819	0.216578	0.212559	0.208748	0.205137
Tult, unconstrained	0.19		T - unconstrained	0.870223	0.827478	0.78742	0.749879	0.714697	0.681725	0.650826	0.621868	0.59473	0.569297	0.545463	0.523126	0.502193	0.482575	0.46419	0.44696	0.430813	0.41568	0.401499	0.388209	0.375753	0.364081	0.353142	0.34289	0.333283	0.324279	0.315841	0.307933	0.300523	0.293577	0.287069	0.280969	0.275253	0.269896	0.264875	0.26017	0.255761	0.251628	0.247756	0.244126	0.240725	0.237538	0.23455	0.231751	0.229127	0.226669
r, unconstrained	0.0649
			area plot - lower	0.870223	0.828872	0.789861	0.753057	0.718336	0.68558	0.654678	0.625524	0.59802	0.572072	0.547593	0.524499	0.502712	0.482158	0.462766	0.444472	0.427214	0.410932	0.395571	0.38108	0.367408	0.35451	0.342342	0.330863	0.320033	0.309816	0.300178	0.291084	0.282505	0.274412	0.266777	0.259574	0.252778	0.246367	0.240318	0.234612	0.229229	0.224151	0.21936	0.21484	0.210575	0.206552	0.202757	0.199176	0.195799	0.192612
			area plot - upper	0	0.00325052	0.00614762	0.00872014	0.0109948	0.0129964	0.014748	0.0162708	0.0175845	0.0187073	0.0196562	0.0204467	0.0210933	0.0216092	0.0220068	0.0222975	0.0224915	0.0225988	0.0226279	0.0225873	0.0224843	0.0223258	0.0221183	0.0218674	0.0215785	0.0212566	0.020906	0.0205308	0.0201346	0.019721	0.019293	0.0188533	0.0184045	0.0179489	0.0174885	0.0170252	0.0165606	0.0160964	0.0156337	0.0151739	0.014718	0.0142668	0.0138213	0.0133821	0.0129499	0.0125252
			I (Hatfield-Dodds)	1381.1	1324.27	1296.39	1262.7	1234.28	1209.48	1189.71	1176.57	1161.6	1144.94	1127.01	1107.49	1086.18	1063.59	1042.78	1021.73	1002.38	987.011	973.548	965.996	958.363	950.628	943.156	938.11	932.966	933.472	931.542	931.714	934.288	937.437	939.56	950.145	955.056	978.739	990.599	1027.45
				1381.1			1262.7			1189.71			1144.94			1086.18			1021.73			973.548			950.628			932.966			931.714			939.56			978.739
			I (model)	1381.1	1355.52	1331.49	1306.38	1280.97	1254.13	1228.3	1203.24	1179.12	1156	1133.85	1112.8	1092.77	1073.78	1055.75	1038.67	1022.45	1007.17	992.677	978.991	966.069	954.026	942.929	932.925	923.929	917.736	912.67	908.628	905.537	903.181	901.381	899.988	898.691	897.43	895.995	894.154	894.736	895.996	897.93	900.534	903.805	907.741	912.339	917.597	923.514	930.091
			I - upper	1381.1	1352.88	1326.34	1298.88	1271.29	1242.43	1214.71	1187.92	1162.19	1137.6	1114.09	1091.79	1070.62	1050.59	1031.62	1013.69	996.708	980.744	965.642	951.424	938.042	925.6	914.161	903.863	894.619	888.163	882.866	878.626	875.369	872.885	870.997	869.559	868.271	867.071	865.752	864.091	864.818	866.246	868.368	871.179	874.675	878.852	883.705	889.234	895.434	902.304
			I - lower	1381.1	1358.18	1336.66	1313.92	1290.75	1265.98	1242.08	1218.82	1196.37	1174.8	1154.08	1134.36	1115.54	1097.68	1080.68	1064.55	1049.18	1034.68	1020.88	1007.82	995.447	983.892	973.224	963.602	954.94	949.1	944.353	940.597	937.758	935.616	933.986	932.717	931.489	930.24	928.755	926.796	927.297	928.451	930.256	932.71	935.81	939.555	943.945	948.979	954.657	960.979
			I - unconstrained	1381.1	1350.6	1322.24	1293.4	1264.85	1235.44	1207.57	1180.98	1155.8	1132.08	1109.76	1088.93	1069.52	1051.5	1034.79	1019.37	1005.1	992.078	980.113	969.223	959.348	950.588	942.999	936.719	931.657	929.623	928.934	929.485	931.197	933.849	937.248	941.234	945.47	949.879	954.218	958.221	964.913	972.434	980.778	989.937	999.909	1010.69	1022.27	1034.66	1047.85	1061.85
			area plot - lower	1381.1	1352.88	1326.34	1298.88	1271.29	1242.43	1214.71	1187.92	1162.19	1137.6	1114.09	1091.79	1070.62	1050.59	1031.62	1013.69	996.708	980.744	965.642	951.424	938.042	925.6	914.161	903.863	894.619	888.163	882.866	878.626	875.369	872.885	870.997	869.559	868.271	867.071	865.752	864.091	864.818	866.246	868.368	871.179	874.675	878.852	883.705	889.234	895.434	902.304
			area plot - upper	0	5.30547	10.3232	15.0406	19.4583	23.5525	27.364	30.8995	34.1737	37.2005	39.991	42.5617	44.9222	47.0852	49.0587	50.853	52.4737	53.935	55.2379	56.3926	57.4053	58.2911	59.0627	59.7381	60.3205	60.9371	61.4875	61.9713	62.389	62.7312	62.9895	63.1577	63.2179	63.1697	63.0025	62.7047	62.4787	62.2056	61.8885	61.5306	61.1346	60.7033	60.2394	59.7451	59.223	58.6753
[truncated: 90 more columns]
